# Supplementary material for: Metabolomic Profiling and In Vitro Evaluation of Cytotoxic, Genotoxic, and Antigenotoxic Effects of Staphylea pinnata L. Extract from Italian Flora
Source: Biomolecules. 2025 Mar 6;15(3):385. doi: 10.3390/biom15030385 (PMC11940221; doi:10.3390/biom15030385)
Supplement: Supplementary file 1 [file biomolecules-15-00385-s001.zip › Supplementary Table S1.xlsx]

## Sheet: Foglio1
ID	Putative identification	Elemental formula	Retention time (min)	ESI (+) main adduct	Experimental m/z (+)	ESI (-) main adduct	Experimental m/z (-)	Theoretical m/z (-)	Mass error (-) (ppm)	Confirming fragment in negative	Confirming fragment in positive	Abundances (Peak Area - AU: Arbitrary units)
												Pool 1	Pool 2	Pool 3
1	Citric acid	C6H8O7	1.33			[M-H]-	191.02	191.019	-3.26041	191,0198; 111.0080; 87,0084		511	1116	574
2	Dimeric lignin (coniferyl alcohol derivative)	C16H24O10	3.15	[M+Na]+	399.126	[M+CHOOH]-	421.135	421.134	-0.949816	375,1287; 357,1226; 327,1087; 195,0665; 165,0569; 150,0323		2428.54	1725.64	2077.01
3	Prodelphinidin trimer 1	C45H38O19	3.24	[M+H]+	883.207	[M-H]-	881.191	881.193	1.81572	713,1502; 593,1302; 425,0891; 407,0791; 289,0706; 177,0204		6983.25	7073.67	3991.68
4	Procyanidin trimer 1	C45H38O18	3.406	[M+H]+	867.213	[M-H]-	865.199	865.198	-0.924644	289,071; 575,124;		32232.8	28374.8	16315
5	Piscidic acid	C11H12O7	3.5121			[M-H]-	255.051	255.05	-2.74455	193,0506; 179,0358; 165,0569; 149,0612; 133,0293; 107,0502		1922	3984	1991
6	Prodelphinidin dimer 1	C30H26O13	3.72173	[M+H]+	595.144	[M-H]-	593.129	593.13	0.505792	467,1010; 441,0827; 423,074; 407,0708; 305,0639; 289,0706; 125,0256		9874.15	10441.2	5545.04
7	Dihydroxybenzoic acid derivative	C18H24O13	3.929			[M-H]-	447.115	447.114	-2.90754	152,012; 108,022		5822.43	4847.15	5390.92
8	Procyanidin dimer 1	C30H26O12	4.28302	[M+H]+	579.15	[M-H]-	577.135	577.135	-1.38616	245,082; 289,074; 407,079;		105136	91645.4	56324.4
9	Procyanidin dimer 2	C30H26O12	4.44023	[M+H]+	579.15	[M-H]-	577.135	577.135	-1.39482	289,074; 577,139		50754.8	46068.6	25793.2
10	Procyanidin trimer 2	C45H38O18	4.577	[M+H]+	867.213	[M-H]-	865.199	865.198	-1.1558	289,074; 577,139	455,3510; 437,3404; 409,3347	3683	3535	1618
11	Catechin	C15H14O6	4.63702	[M+H]+	291.086	[M-H]-	289.073	289.071	-7.61058	245,0821; 203,0711; 109,0287	455,3510; 437,3404; 409,3347	38654	35950	22206
12	Procyanidin trimer 3	C45H38O18	4.66847			[M-H]-	865.2	865.198	-2.54277	289,074; 577,139		91430.9	86030.8	50579.6
13	Procyanidin tetramer 1	C60H50O24	4.74185	[M+H]+	115.275	[M-H]-	1153.26	1153.26	0.693685	287,056; 407,079; 575,120; 865,200		34292.3	33138.6	19219.7
14	Procyanidin pentamer 1	C75H60O30	5.02			[M-H]2-	720.158			1441,3220; 1153,2568; 1016,7206; 865,1938; 720,1582; 577,1338; 315,1085		26055	25956.8	14713.2
15	Benzyl alcohol-O-hexoside-pentoside	C18H26O10	5.19	[M+Na]+	425.143	[M+CHOOH]-	447.15	447.15	0.670915	401,1460; 269,1050; 161,0452;		6665.07	6029.68	6905.57
16	Procyanidin trimer 4	C45H38O18	5.41032	[M+H]+	867.213	[M-H]-	865.2	865.198	-2.08045	287,056; 407,079; 575,120; 865,200		22770.2	21524.1	12379.3
17	Caffeoyl malic acid	C13H12O8	5.5442			[2M-H]-	591.099	591.098	-2.32642	295,0449; 179,0358; 133,0152; 115,0048		153	121	68
18	Procyanidin dimer 3	C30H26O12	5.608	[M+H]+	579.15	[M-H]-	577.135	577.135	-1.39482	289,071; 407,079		10106	8839	4776
19	Quercetin-O-rutinoside	C27H30O16	6.20218	[M+H]+	611.161	[M-H]-	609.147	609.146	-1.88231	300,026; 271,0256; 255,0309; 243,0325		38144.3	30459.7	29199.1
20	Quercetin-O-hexoside	C21H20O12	6.47235	[M+H]+	465.102	[M-H]-	463.088	463.088	0.215942	255,031; 271,026; 300,026; 301,034;		15264.3	13449.4	11052.6
21	Quercetin-O-malonylhexoside	C23H22O13	6.71	[M+H]+	551.104		505.099	505.098	-1.97981	255,031; 271,026; 300,030; 301,034; 463,084		11796	9409.35	9075.77
22	Isorhamnetin-O-rutinoside	C28H32O16	6.77	[M+H]+	625.177	[M-H]-	623.161	623.162	1.1233	243,028; 257,045; 271,026; 285,041; 299,020; 314,045; 315,050		18728.2	16116	15764.2
23	Isorhamnetin-O-hexoside	C22H22O12	7.12797	[M+H]+	479.118	[M-H]-	477.103	477.104	0.838392	243,028; 257,045; 271,026; 285,041; 299,020; 314,045; 315,050		13694.9	12686.6	9526.32
24	Isorhamnetin-O-malonylhexoside	C24H24O13	7.49483	[M+H]+	565.119		519.114	519.114	0.963179	243,028; 257,045; 271,026; 285,041; 299,020; 314,045; 315,050		22373.1	18442.1	16459.4
25	Asiatic acid	C30H48O5	12.3917			[M+CHOOH]-	533.347	533.348	0.881509	487.341		5178.89	4480.2	4386.19
26	Asiatic acid isomer	C30H48O5	12.6304			[M+CHOOH]-	533.348	533.348	0.501142	487.341		4763.01	4240.51	4323.26
27	Maslinic acid	C30H48O4	14.0698	[M+H]+	473.362	[M-H]-	471.348	471.347	-1.23858			21692.2	20709.2	20638.1
28	Maslinic acid isomer	C30H48O4	14.34	[M+H]+	473.361	[M+CHOOH]-	517.353	517.353	0.439882			12830.2	12069.5	12129.9
29	Oleanolic acid	C30H48O3	16.0075			[M-H]-	455.352	455.353	1.97913	407.335		2769.13	2637.53	2565.13
